# Supplementary material for: Mouse decellularised liver scaffold improves human embryonic and induced pluripotent stem cells differentiation into hepatocyte-like cells
Source: PLoS One. 2017 Dec 20;12(12):e0189586. doi: 10.1371/journal.pone.0189586 (PMC5738056; doi:10.1371/journal.pone.0189586)
Supplement: S1 Table — (XLSX) [file pone.0189586.s001.xlsx]

## Sheet: Sheet1
Primary ANTIBODIES
Antigen	Type	Company	Fixation	Blocking Solution		Dilution
ALB	Mouse monoclonal	A6684.	MetOH or PFA+MetOH	2x casein (Vector Laboratories) in PBS or 1% donkey serum (Serotec Ltd) + 1% triton X-100 (Sigma) in PBS		1:200
		Sigma-Aldrich
AFP	Mouse monoclonal	A8452.	MetOH or PFA+MetOH	2x casein (Vector Laboratories) in PBS or 1% donkey serum (Serotec Ltd) + 1% triton X-100 (Sigma) in PBS		1:200
		Sigma-Aldrich
CK-18	Mouse monoclonal	M7010.	PFA+MetOH	1% donkey serum (Serotec Ltd) + 1% triton X-100 (Sigma) in PBS		1:100
		Dako
CK-7	Mouse monoclonal	18-0234.	PFA+MetOH	1% BSA (Serotec Ltd) + 0.5% triton X-100 (Sigma) in PBS		1:100
		Thermofisher scientific
ASGPR	Mouse monoclonal	MA1-40244.	PFA+MetOH	1% donkey serum (Serotec Ltd) + 1% triton X-100 (Sigma) in PBS		1:100
		Thermofisher scientific
HNF4A	Rabbit polyclonal	sc8987.	MetOH or PFA+MetOH	2x casein (Vector Laboratories) in PBS or 1% donkey serum (Serotec Ltd) + 1% triton X-100 (Sigma) in PBS		1:200
		Santa-Cruz biotechnology
CK-19	Rabbit polyclonal	ab15463.	PFA+MetOH	1% donkey serum (Serotec Ltd) + 1% triton X-100 (Sigma) in PBS		1:100
		Abcam
SOX17	Goat polyclonal	AF1924.	PFA or PFA+MetOH	1% donkey serum (Serotec Ltd) + 1% triton X-100 (Sigma) in PBS		1:100
		R&D Systems
KI67	Rabbit polyclonal	ab15580.	PFA	1% goat serum (Sigma) + 1% triton X-100 (Sigma) in PBS		1:100
		Abcam
CLEAVED CASPASE 3 CC3	Rabbit polyclonal	9661	PFA	1% goat serum (Sigma) + 1% triton X-100 (Sigma) in PBS		1:100
		Cell Signaling Technology
SECONDARY ANTIBODIES
TYPE			COMPANY		DILUTION
ALEXA FLUOR 488 DONKEY ANTI MOUSE			A-21202. ThermoFisher scientific		1:500
ALEXA FLUOR 568 DONKEY ANTI RABBIT			A-10042. ThermoFisher scientific		1:500
ALEXA FLUOR 488 DONKEY ANTI GOAT			A-11055. ThermoFisher scientific		1:500
ALEXA FLUOR 488 GOAT ANTI MOUSE			A-11029. ThermoFisher scientific		1:500
ALEXA FLUOR 568 GOAT ANTI RABBIT			A-11036. ThermoFisher scientific		1:500
