# Supplementary material for: Mouse decellularised liver scaffold improves human embryonic and induced pluripotent stem cells differentiation into hepatocyte-like cells
Source: PLoS One. 2017 Dec 20;12(12):e0189586. doi: 10.1371/journal.pone.0189586 (PMC5738056; doi:10.1371/journal.pone.0189586)
Supplement: S2 Table — (XLSX) [file pone.0189586.s002.xlsx]

## Sheet: Data for table no link
	ALB				AFP				CK-18				CK-19				ORO
	2D ES	2D iPS	3D ES	3D iPS	2D ES	2D iPS	3D ES	3D iPS	2D ES	2D iPS	3D ES	3D iPS	2D ES	2D iPS	3D ES	3D iPS	2D ES	2D iPS	3D ES	3D iPS	2D ES d19	2D iPS d19
Number of images (n)	20	20	43	36	19	20	33	37	36	33	29	45	26	23	25	28	14	22	25	32	24	20
Total Number of nuclei	2484	3561.5	6272.5	3961	2341.5	3901	5959	3961	4220.5	6480.5	5908.5	6549.5	2463	5018	4641.5	3781	4013	12530	14319.5	14112.5	13275	13420
Mean	9.08425	8.86918	46.3777	78.3909	40.6215	35.3242	0.543949	10.3854	4.68457	9.31271	41.919	51.106	9.94243	1.16381	2.32872	6.24735	24.5664	16.5923	99.0036	97.7091	40.8938	41.235
Standard Deviation	9.85358	11.1104	26.9373	24.9303	27.4978	29.5674	1.22197	13.7137	8.05332	13.6994	19.4934	32.1959	20.0828	2.6404	2.14917	9.80997	1.95915	0.83002	0.26336	0.79231	3.02697	2.49952
Median	4.14968	4.16992	44.2308	87.7097	34.8936	32.3743	0	5.11182	1.23532	4.16667	36.1702	45.2459	0	0	1.63488	2.66314	24.035	16.475	99.5	99.47	44.86	38.51
Minimum	0	0	7.61155	12.4661	0	0	0	0.537634	0	0	17.9775	0	0	0	0	0	15.41	10.2	95.19	81.64	11.34	24.92
Maximum	27.2727	42.8571	100	100	90	100	5.40541	54.7945	35.7143	64.5631	100	100	77.5194	11.875	6.69456	43.6782	42.62	24.8	100	100	79.2	60.67
Range	27.2727	42.8571	92.3885	87.5339	90	100	5.40541	54.2569	35.7143	64.5631	82.0225	100	77.5194	11.875	6.69456	43.6782	27.21	14.6	4.81	18.36	67.86	35.75
Kruskal-Wallis Mean rank	24.15	24.05	67.15	91.35	82.21	76	22.05	59.07	34.35	44.41	101.79	103.16	48.94	35.7	53.4	105.16	26.07 31.79	13.68 14.86	66.16 110.16	64.09 108.09	55.04	57.35

## Sheet: Data for table no d19
	ALB				AFP				CK-18				CK-19				ORO
	2D ES	2D iPS	3D ES	3D iPS	2D ES	2D iPS	3D ES	3D iPS	2D ES	2D iPS	3D ES	3D iPS	2D ES	2D iPS	3D ES	3D iPS	2D ES	2D iPS	3D ES	3D iPS
Number of images (n)	20	20	43	36	19	20	33	37	36	33	29	45	26	23	25	28	14	22	25	32
Total Number of nuclei	2484	3561.5	6272.5	3961	2341.5	3901	5959	3961	4220.5	6480.5	5908.5	6549.5	2463	5018	4641.5	3781	4013	12530	14319.5	14112.5
Mean	9.08425	8.86918	46.3777	78.3909	40.6215	35.3242	0.543949	10.3854	4.68457	9.31271	41.919	51.106	9.94243	1.16381	2.32872	6.24735	24.5664	16.5923	99.0036	97.7091
Standard Deviation	9.85358	11.1104	26.9373	24.9303	27.4978	29.5674	1.22197	13.7137	8.05332	13.6994	19.4934	32.1959	20.0828	2.6404	2.14917	9.80997	1.95915	0.83002	0.26336	0.79231
Median	4.14968	4.16992	44.2308	87.7097	34.8936	32.3743	0	5.11182	1.23532	4.16667	36.1702	45.2459	0	0	1.63488	2.66314	24.035	16.475	99.5	99.47
Minimum	0	0	7.61155	12.4661	0	0	0	0.537634	0	0	17.9775	0	0	0	0	0	15.41	10.2	95.19	81.64
Maximum	27.2727	42.8571	100	100	90	100	5.40541	54.7945	35.7143	64.5631	100	100	77.5194	11.875	6.69456	43.6782	42.62	24.8	100	100
Range	27.2727	42.8571	92.3885	87.5339	90	100	5.40541	54.2569	35.7143	64.5631	82.0225	100	77.5194	11.875	6.69456	43.6782	27.21	14.6	4.81	18.36
Kruskal-Wallis Mean rank	24.15	24.05	67.15	91.35	82.21	76	22.05	59.07	34.35	44.41	101.79	103.16	48.94	35.7	53.4	105.16	26.07 31.79	13.68 14.86	66.16 110.16	64.09 108.09
